# Supplementary material for: Characteristics and Genetic Diversity of Local Populations of Giant Spiny Frog (Quasipaa spinose)
Source: Genes (Basel). 2026 Mar 31;17(4):411. doi: 10.3390/genes17040411 (PMC13116599; doi:10.3390/genes17040411)
Supplement: Supplementary file 1 [file genes-17-00411-s001.zip]

Archive with 1 entries (1 files):
- genes-4169579-supplementary.pdf
